# Supplementary material for: Genome-wide association and genomic prediction for resistance to southern corn rust in DH and testcross populations
Source: Front Plant Sci. 2023 Jan 26;14:1109116. doi: 10.3389/fpls.2023.1109116 (PMC9908600; doi:10.3389/fpls.2023.1109116)
Supplement: Supplementary file 2 [file Table_1.xlsx]

## Sheet: Sheet1
Supplemental Table 1. Statistical summary of genomic prediction analysis with different models.
Type	Model	Test Set Correlation				Top Selection
		Min	Max	Mean	SD	Min	Max	Mean	SD
G-matrices based models	G_A	0.58	0.61	0.6	0.008	0.44	0.51	0.48	0.016
	G_D	0.56	0.58	0.57	0.007	0.42	0.48	0.45	0.02
	G_A_D	0.6	0.61	0.6	0.005	0.46	0.49	0.47	0.009
	G_A_AA	0.6	0.63	0.61	0.011	0.44	0.49	0.47	0.014
	G_A_AD	0.59	0.62	0.61	0.008	0.45	0.49	0.47	0.014
	G_A_DD	0.58	0.61	0.6	0.01	0.44	0.49	0.47	0.017
	G_A_D_E	0.59	0.61	0.59	0.008	0.46	0.49	0.47	0.013
Maker based models	RRBLUP	0.58	0.61	0.6	0.01	0.44	0.51	0.48	0.02
	BRR	0.59	0.6	0.6	0.005	0.44	0.51	0.48	0.016
	BL	0.59	0.61	0.6	0.007	0.44	0.5	0.48	0.017
	BayesA	0.63	0.66	0.65	0.008	0.52	0.56	0.53	0.014
	BayesB	0.64	0.65	0.65	0.005	0.48	0.55	0.52	0.023
	BayesC	0.59	0.61	0.6	0.004	0.47	0.53	0.49	0.018
Prediction with QTL	G_A_qa	0.65	0.67	0.66	0.007	0.51	0.55	0.53	0.011
	G_A_qd	0.66	0.67	0.67	0.004	0.49	0.53	0.51	0.01
	G_A_qad	0.66	0.68	0.67	0.007	0.49	0.54	0.52	0.018
	BayesB_qa	0.65	0.66	0.66	0.004	0.49	0.56	0.53	0.022
	BayesB_qd	0.66	0.67	0.67	0.003	0.49	0.53	0.51	0.016
	BayesB_qad	0.64	0.68	0.66	0.012	0.49	0.53	0.51	0.012
SD, standard deviation.
